# Supplementary material for: Genome-wide association study using haplotype alleles for the evaluation of reproductive traits in Nelore cattle
Source: PLoS One. 2018 Aug 8;13(8):e0201876. doi: 10.1371/journal.pone.0201876 (PMC6082543; doi:10.1371/journal.pone.0201876)
Supplement: S1 Table — (CSV) [file pone.0201876.s003.csv]

Block	Allele	CHR	Start_SNP_bp	End_SNP_bp	Start_window_bp	End_window_bp	Size_block_bp	P-value	Regions
B20498	BBABB	3	99936110	99959169	99447639	100447639	23059	1.07349341959219e-05	Top1
B2848	BABBA	21	15189159	15193691	14691425	15691425	4532	1.36083252699974e-05	Top2
B7924	ABAAA	26	39765858	39773044	39269451	40269451	7186	1.37168689741423e-05	Top3
B19346	BBABB	6	91649597	91663333	91156465	92156465	13736	1.52944412415353e-05	Top4
B20495	ABABB	3	99924750	99941168	99432959	100432959	16418	2.16668305729375e-05	Not_selected
B19304	BBBAB	6	91528025	91543008	91035516	92035516	14983	2.23963958251367e-05	Not_selected
B20506	BABBB	3	100002432	100031161	99516796	100516796	28729	2.41096672709054e-05	Not_selected
B19309	BABBB	6	91543840	91556615	91050227	92050227	12775	2.5177782825324e-05	Not_selected
B19305	BBABB	6	91529618	91543840	91036729	92036729	14222	2.52519972197774e-05	Not_selected
B19306	BABBA	6	91538985	91544995	91041990	92041990	6010	2.52519972197774e-05	Not_selected
B19307	ABBAB	6	91542302	91546193	91044247	92044247	3891	2.52519972197774e-05	Not_selected
B19345	ABBAB	6	91646782	91656338	91151560	92151560	9556	2.53460012694365e-05	Not_selected
B20507	ABBBB	3	100013149	100039780	99526464	100526464	26631	2.54164813637598e-05	Not_selected
B20508	BBBBB	3	100019666	100048051	99533858	100533858	28385	2.54164813637598e-05	Not_selected
B20509	BBBBA	3	100026362	100054291	99540326	100540326	27929	2.54164813637598e-05	Not_selected
B2911	BABAB	21	15348911	15352143	14850527	15850527	3232	2.62563720571166e-05	Not_selected
B9743	BABBA	5	49183430	49201226	48692328	49692328	17796	2.64987313135003e-05	Top5
B19308	BBABB	6	91543008	91549572	91046290	92046290	6564	2.65042431222506e-05	Not_selected
B19301	ABABB	6	91522681	91529618	91026149	92026149	6937	2.69220351111658e-05	Not_selected
B19302	BABBB	6	91523729	91538985	91031357	92031357	15256	2.69220351111658e-05	Not_selected
B19303	ABBBA	6	91526474	91542302	91034388	92034388	15828	2.69220351111658e-05	Not_selected
B18732	AAAAA	5	99278172	99304061	98791116	99791116	25889	2.73974482021658e-05	Not_selected
B18736	ABBBA	5	99304061	99318134	98811097	99811097	14073	2.79402182087673e-05	Not_selected
B18737	BBBAB	5	99304803	99319375	98812089	99812089	14572	2.79402182087673e-05	Not_selected
B18738	BBABB	5	99306213	99320000	98813106	99813106	13787	2.79402182087673e-05	Not_selected
B20496	BABBA	3	99933492	99948294	99440893	100440893	14802	2.84928610501555e-05	Not_selected
B20497	ABBAB	3	99935130	99955160	99445145	100445145	20030	2.90167079999872e-05	Not_selected
B9128	AABAB	17	45197670	45201468	44699569	45699569	3798	2.94396883080888e-05	Not_selected
B9145	ABAAA	17	45221000	45240661	44730830	45730830	19661	2.94396883080888e-05	Not_selected
B9146	BBBBA	17	45226130	45241809	44733969	45733969	15679	2.94396883080888e-05	Not_selected
B9147	BBBAB	17	45234847	45244625	44739736	45739736	9778	2.94396883080888e-05	Not_selected
B9150	BABAA	17	45241809	45248597	44745203	45745203	6788	2.94396883080888e-05	Not_selected
B9128	BABAB	17	45197670	45201468	44699569	45699569	3798	3.12456688163199e-05	Not_selected
B19289	ABBAB	6	91490893	91502134	90996513	91996513	11241	3.1396195979069e-05	Not_selected
B19290	BBABB	6	91492050	91510780	91001415	92001415	18730	3.1396195979069e-05	Not_selected
B19291	BABBB	6	91493323	91511434	91002378	92002378	18111	3.1396195979069e-05	Not_selected
B9742	ABABB	5	49174693	49197324	48686008	49686008	22631	3.15019238435766e-05	Not_selected
B18733	AAAAB	5	99294083	99304803	98799443	99799443	10720	3.21854637797061e-05	Not_selected
B18734	AAABB	5	99301438	99306213	98803825	99803825	4775	3.21854637797061e-05	Not_selected
B18735	AABBB	5	99302037	99308028	98805032	99805032	5991	3.21854637797061e-05	Not_selected
B18746	BBABB	5	99330118	99341425	98835771	99835771	11307	3.24951673200779e-05	Not_selected
B18740	ABBAB	5	99318134	99322926	98820530	99820530	4792	3.27078984161216e-05	Not_selected
B18741	BBABB	5	99319375	99328763	98824069	99824069	9388	3.27078984161216e-05	Not_selected
B2909	AABAA	21	15346559	15350362	14848460	15848460	3803	3.29217049349432e-05	Not_selected
B19292	ABBBB	6	91498739	91512207	91005473	92005473	13468	3.29232274048865e-05	Not_selected
B18739	BABBA	5	99308028	99321940	98814984	99814984	13912	3.33528274842527e-05	Not_selected
B18749	BBBAA	5	99339453	99343514	98841483	99841483	4061	3.34162073739409e-05	Not_selected
B2908	AAABA	21	15345998	15349670	14847834	15847834	3672	3.35932955828923e-05	Not_selected
B1305	AABAB	16	8745915	8763226	8254570	9254570	17311	3.36542513648248e-05	Not_selected
B19347	BABBB	6	91652389	91667293	91159841	92159841	14904	3.45770547117194e-05	Not_selected
B19348	ABBBB	6	91653533	91671533	91162533	92162533	18000	3.45770547117194e-05	Not_selected
B2905	ABBAA	21	15341789	15346559	14844174	15844174	4770	3.49244321859512e-05	Not_selected
B2906	BBBBA	21	15343804	15347449	14845626	15845626	3645	3.49244321859512e-05	Not_selected
B2907	BAAAA	21	15344397	15348911	14846654	15846654	4514	3.49244321859512e-05	Not_selected
B964	BBBBB	3	3857306	3862478	3359892	4359892	5172	3.98627545435646e-05	Not_selected
B1255	BBAAB	16	8267451	8295233	7781342	8781342	27782	4.00177452582461e-05	Not_selected
B1256	AABAA	16	8280601	8304329	7792465	8792465	23728	4.00177452582461e-05	Not_selected
B20490	BBABB	3	99868897	99920184	99394540	100394540	51287	4.04177560233324e-05	Not_selected
B7651	BBAAB	5	37960086	37979520	37469803	38469803	19434	4.06126233391977e-05	Not_selected
B20491	BABBA	3	99895974	99924750	99410362	100410362	28776	4.06375085140692e-05	Not_selected
B18750	BBAAB	5	99341425	99346296	98843860	99843860	4871	4.10978553397823e-05	Not_selected
B18751	BAABA	5	99342116	99346863	98844489	99844489	4747	4.10978553397823e-05	Not_selected
B12311	BABBA	13	65536128	65567848	65051988	66051988	31720	4.12190543285309e-05	Not_selected
B19350	BBBBA	6	91663333	91686362	91174847	92174847	23029	4.18340123275019e-05	Not_selected
B19349	BBBBB	6	91656338	91674723	91165530	92165530	18385	4.27778476726775e-05	Not_selected
B18745	BBBAB	5	99328763	99339453	98834108	99834108	10690	4.45083335546754e-05	Not_selected
B18752	AABAA	5	99342784	99356480	98849632	99849632	13696	4.80505133547086e-05	Not_selected
B19863	BABAB	5	105364933	105404801	104884867	105884867	39868	4.99801726097237e-05	Not_selected
