# Supplementary material for: Genome-wide association study using haplotype alleles for the evaluation of reproductive traits in Nelore cattle
Source: PLoS One. 2018 Aug 8;13(8):e0201876. doi: 10.1371/journal.pone.0201876 (PMC6082543; doi:10.1371/journal.pone.0201876)
Supplement: S2 Table — (CSV) [file pone.0201876.s004.csv]

Chromosome	Window start (bp)	Window end (bp)	QTL start (bp)	QTL end (bp)	QTL Trait	QTL ID	PubMEd ID
3	99447639	100447639	100427213	100427253	Milk unglycosylated kappa-casein percentage	118930	27485317
3	99447639	100447639	100437567	100437607	Milk kappa-casein percentage	113219	27485317
3	99447639	100447639	84669155	102513835	Calf size	15171	21183059
3	99447639	100447639	84669155	102513835	Calving index	15172	21183059
3	99447639	100447639	84669155	102513835	Calving ease	15173	21183059
3	99447639	100447639	84669155	102513835	Stillbirth	15174	21183059
3	99447639	100447639	99556994	102516983	Milk yield	106521	27328805
3	99447639	100447639	100210500	100210540	Bovine respiratory disease susceptibility	57569	26020874
3	99447639	100447639	99853456	101636723	Stillbirth	30488	22888914
5	48692328	49692328	49529895	49529935	Inhibin level	71263	23785023
5	48692328	49692328	20215611	48752237	Intramuscular fat	22866	23038745
5	48692328	49692328	48157147	48752237	Fat thickness at the 12th rib	22878	23038745
5	48692328	49692328	49553247	51015255	Calving ease (maternal)	106488	27328805
5	48692328	49692328	48080259	48993294	Body weight (birth)	24524	24906442
5	48692328	49692328	48080259	48993294	Calving ease	24565	24906442
5	48692328	49692328	48080259	48993294	Longissimus muscle area	24694	24906442
5	48692328	49692328	49399050	49399090	Interval to first estrus after calving	30162	22100599
5	48692328	49692328	49485934	49485974	Age at puberty	29989	22100599
5	48692328	49692328	49044380	49999826	Marbling score	24664	24906442
5	48692328	49692328	49350626	51029985	Stillbirth	30495	22888914
6	91156465	92156465	91578317	91578357	Milk myristoleic acid percentage	126240	28193175
6	91156465	92156465	91761494	91761534	Milk phosphorylated alpha-S2-casein percentage	120128	27485317
6	91156465	92156465	91656318	91656358	Milk kappa-casein percentage	111377	27485317
6	91156465	92156465	91812768	91812808	Milk alpha-S2-casein percentage	119586	27485317
6	91156465	92156465	91434057	91434097	Milk unglycosylated kappa-casein percentage	117078	27485317
6	91156465	92156465	91636127	91636167	Milk glycosylated kappa-casein percentage	116183	27485317
6	91156465	92156465	87658297	92845663	Calving to conception interval	126853	28109604
6	91156465	92156465	87658297	92845663	Interval to first estrus after calving	126854	28109604
6	91156465	92156465	20730690	104245701	Shear force	20764	22497286
6	91156465	92156465	91187124	91187164	Milk protein percentage (daughter deviation)	26757	22449276
6	91156465	92156465	91433207	91433247	Milk protein percentage	35746	20630249
6	91156465	92156465	91677962	91678002	Early embryonic survival	57089	23904513
6	91156465	92156465	91677962	91678002	Daughter pregnancy rate	57130	23759029
6	91156465	92156465	91677962	91678002	Conception rate	57143	23759029
6	91156465	92156465	91677962	91678002	Length of productive life	57201	23759029
6	91156465	92156465	91677962	91678002	Net merit	57233	23759029
6	91156465	92156465	91677962	91678002	Milk yield	57249	23759029
6	91156465	92156465	91677962	91678002	Milk fat yield	57254	23759029
6	91156465	92156465	91677962	91678002	Milk protein yield	57275	23759029
6	91156465	92156465	91677962	91678002	Milk protein percentage	57284	23759029
6	91156465	92156465	91906207	91906247	Milk protein yield (daughter deviation)	26201	22449276
6	91156465	92156465	91964589	91964629	Somatic cell score	36004	25288516
21	14691425	15691425	14714165	14714205	Milk unglycosylated kappa-casein percentage	119088	27485317
21	14691425	15691425	15321487	15321527	Body weight (yearling)	69175	19966163
21	14691425	15691425	15321487	15321527	Body weight gain	69176	19966163
21	14691425	15691425	15234081	15234121	Bovine tuberculosis susceptibility	96526	26960806
21	14691425	15691425	5335492	15789785	Body weight (birth)	22762	23038745
21	14691425	15691425	14000867	14915708	Lignoceric acid content	19772	24156620
21	14691425	15691425	15345468	15345508	Somatic cell score	32469	25288516
21	14691425	15691425	15301058	15912829	Udder swelling score	106613	27328805
26	39269451	40269451	40008542	40009227	Average daily gain	102001	27136002
26	39269451	40269451	39358269	39764774	305-day milk yield	121681	26193888
26	39269451	40269451	3006550	41086362	Milk capric acid percentage	56582	21569316
26	39269451	40269451	3006550	41086362	Milk myristic acid percentage	56583	21569316
26	39269451	40269451	3006550	41086362	Milk palmitic acid percentage	56584	21569316
26	39269451	40269451	3006550	41086362	Milk decenoic acid percentage	56585	21569316
26	39269451	40269451	3006550	41086362	Milk lauroleic acid percentage	56586	21569316
26	39269451	40269451	3006550	41086362	Milk myristoleic acid percentage	56587	21569316
26	39269451	40269451	3006550	41086362	Milk palmitoleic acid percentage	56588	21569316
26	39269451	40269451	12580311	43312255	Shear force	20824	22497286
26	39269451	40269451	18289903	42765070	Pelvic area	106481	27328805
26	39269451	40269451	39681644	39681684	M. paratuberculosis susceptibility	14884	20618184
26	39269451	40269451	39288039	39288079	Body depth	52923	21831322
26	39269451	40269451	39288039	39288079	Calving ease (maternal)	52924	21831322
26	39269451	40269451	39288039	39288079	Daughter pregnancy rate	52925	21831322
26	39269451	40269451	39288039	39288079	Stillbirth (maternal)	52926	21831322
26	39269451	40269451	39288039	39288079	Foot angle	52927	21831322
26	39269451	40269451	39288039	39288079	Feet and leg conformation	52928	21831322
26	39269451	40269451	39288039	39288079	Milk fat percentage	52929	21831322
26	39269451	40269451	39288039	39288079	PTA type	52930	21831322
26	39269451	40269451	39288039	39288079	Udder attachment	52931	21831322
26	39269451	40269451	39288039	39288079	Milk fat yield	52932	21831322
26	39269451	40269451	39288039	39288079	Milk yield	52933	21831322
26	39269451	40269451	39288039	39288079	Net merit	52934	21831322
26	39269451	40269451	39288039	39288079	Length of productive life	52935	21831322
26	39269451	40269451	39288039	39288079	Milk protein percentage	52936	21831322
26	39269451	40269451	39288039	39288079	Milk protein yield	52937	21831322
26	39269451	40269451	39288039	39288079	Rear leg set	52938	21831322
26	39269451	40269451	39288039	39288079	Udder height	52940	21831322
26	39269451	40269451	39288039	39288079	Rump width	52941	21831322
26	39269451	40269451	39288039	39288079	Calving ease	52942	21831322
26	39269451	40269451	39288039	39288079	Somatic cell score	52943	21831322
26	39269451	40269451	39288039	39288079	Stillbirth	52944	21831322
26	39269451	40269451	39288039	39288079	Stature	52945	21831322
26	39269451	40269451	39288039	39288079	Strength	52946	21831322
26	39269451	40269451	39288039	39288079	Udder depth	52947	21831322
26	39269451	40269451	39319650	39319690	Milk yield (daughter deviation)	25729	22449276
26	39269451	40269451	39319650	39319690	Milk protein yield (daughter deviation)	26483	22449276
26	39269451	40269451	39601498	41709612	Calving ease	15227	21183059
26	39269451	40269451	39601498	41709612	Calf size	15228	21183059
