# Supplementary material for: Genome-wide association study using haplotype alleles for the evaluation of reproductive traits in Nelore cattle
Source: PLoS One. 2018 Aug 8;13(8):e0201876. doi: 10.1371/journal.pone.0201876 (PMC6082543; doi:10.1371/journal.pone.0201876)
Supplement: S3 Table — (CSV) [file pone.0201876.s005.csv]

geneID	Chr	start_win	end_win	start_gene	end_gene	Associated.Gene.Name	Description
ENSBTAG00000000094	3	99447639	100447639	100065497	100090042	ATPAF1	ATP synthase mitochondrial F1 complex assembly factor 1
ENSBTAG00000000097	3	99447639	100447639	100020902	100054984	EFCAB14	EF-hand calcium binding domain 14
ENSBTAG00000000229	3	99447639	100447639	99840657	99849477
ENSBTAG00000002555	3	99447639	100447639	99641131	99646599	PDZK1IP1	PDZK1 interacting protein 1
ENSBTAG00000005029	3	99447639	100447639	99610187	99618464	TAL1	TAL bHLH transcription factor 1, erythroid differentiation factor
ENSBTAG00000007507	3	99447639	100447639	100317761	100338715	FAAH	fatty acid amide hydrolase
ENSBTAG00000009603	3	99447639	100447639	100391833	100401195		Cytochrome b-c1 complex subunit 6, mitochondrial
ENSBTAG00000009625	3	99447639	100447639	100217682	100223303	DMBX1	diencephalon/mesencephalon homeobox protein 1
ENSBTAG00000011976	3	99447639	100447639	99937185	99957408	CYP4B1	cytochrome P450 family 4 subfamily B member 1
ENSBTAG00000013481	3	99447639	100447639	99918428	99933505	CYP4A22	cytochrome P450, family 4, subfamily A, polypeptide 22
ENSBTAG00000015647	3	99447639	100447639	99666161	99714764	CYP4X1	cytochrome P450 family 4 subfamily X member 1
ENSBTAG00000015891	3	99447639	100447639	100351395	100374287	NSUN4	NOP2/Sun RNA methyltransferase family member 4
ENSBTAG00000017844	3	99447639	100447639	99537145	99587496	STIL	SCL-interrupting locus protein
ENSBTAG00000019901	3	99447639	100447639	100419939	100445702	RAD54L	RAD54 like (S. cerevisiae)
ENSBTAG00000019904	3	99447639	100447639	100411038	100415225		leucine-rich repeat-containing protein 41
ENSBTAG00000019933	3	99447639	100447639	100126262	100172587	MKNK1	MAP kinase interacting serine/threonine kinase 1
ENSBTAG00000019956	3	99447639	100447639	99484969	99521190	CMPK1	cytidine/uridine monophosphate kinase 1
ENSBTAG00000023551	3	99447639	100447639	100113666	100122214	MOB3C	MOB kinase activator 3C
ENSBTAG00000028857	3	99447639	100447639	99742715	99742852	5S_rRNA	5S ribosomal RNA
ENSBTAG00000030532	3	99447639	100447639	100179028	100183069	KNCN	kinocilin
ENSBTAG00000037858	3	99447639	100447639	100285863	100300972	LOC513210
ENSBTAG00000037890	3	99447639	100447639	99806666	99820784	CYP4A11
ENSBTAG00000042358	3	99447639	100447639	100085089	100085168	snoU2_19	Small nucleolar RNA U2-19
ENSBTAG00000043170	3	99447639	100447639	99562453	99562559	U6	U6 spliceosomal RNA
ENSBTAG00000043349	3	99447639	100447639	100085317	100085388	snoU2-30	Small nucleolar RNA U2-30
ENSBTAG00000043793	3	99447639	100447639	99558234	99558349	5S_rRNA	5S ribosomal RNA
ENSBTAG00000045664	3	99447639	100447639	100401226	100419716
ENSBTAG00000046570	3	99447639	100447639	99695133	99696623
ENSBTAG00000046812	3	99447639	100447639	100059950	100061720	TEX38	testis expressed 38
ENSBTAG00000048006	3	99447639	100447639	100068432	100068834
ENSBTAG00000000237	5	48692328	49692328	49247178	49248008
ENSBTAG00000011352	5	48692328	49692328	49181675	49265076	TBC1D30	TBC1 domain family member 30
ENSBTAG00000014758	5	48692328	49692328	48917722	49009466	WIF1	WNT inhibitory factor 1
ENSBTAG00000015646	5	48692328	49692328	49348494	49352530
ENSBTAG00000017401	5	48692328	49692328	49502464	49542968	TBK1	TANK binding kinase 1
ENSBTAG00000017465	5	48692328	49692328	49283646	49333344	GNS	glucosamine (N-acetyl)-6-sulfatase
ENSBTAG00000018861	5	48692328	49692328	49606970	49682912	C12orf56	chromosome 12 open reading frame 56
ENSBTAG00000026962	5	48692328	49692328	49550765	49587910	XPOT	exportin for tRNA
ENSBTAG00000039435	5	48692328	49692328	48773272	48844474	LEMD3	inner nuclear membrane protein Man1
ENSBTAG00000042928	5	48692328	49692328	48996775	48996881	U6	U6 spliceosomal RNA
ENSBTAG00000044017	5	48692328	49692328	48563806	48743354	MSRB3	methionine sulfoxide reductase B3
ENSBTAG00000045021	5	48692328	49692328	49530783	49530852	bta-mir-2285f-1	bta-mir-2285f-1
ENSBTAG00000045248	5	48692328	49692328	48952298	48952372	bta-mir-2429	bta-mir-2429
ENSBTAG00000047273	5	48692328	49692328	49450264	49450390	5S_rRNA	5S ribosomal RNA
ENSBTAG00000004237	6	91156465	92156465	91430305	91480129	BTC	betacellulin
ENSBTAG00000007189	6	91156465	92156465	92061508	92076962	RCHY1	ring finger and CHY zinc finger domain containing 1
ENSBTAG00000007190	6	91156465	92156465	92076750	92104346	THAP6	THAP domain containing 6
ENSBTAG00000014038	6	91156465	92156465	92150076	92191145	CDKL2	cyclin dependent kinase like 2
ENSBTAG00000015919	6	91156465	92156465	91597122	91723390	PARM1	prostate androgen-regulated mucin-like protein 1
ENSBTAG00000046788	6	91156465	92156465	92136091	92136498
ENSBTAG00000001652	21	14691425	15691425	15196198	15584694	SLCO3A1	solute carrier organic anion transporter family member 3A1
ENSBTAG00000017896	21	14691425	15691425	14879467	14949980	ST8SIA2	ST8 alpha-N-acetyl-neuraminide alpha-2,8-sialyltransferase 2
ENSBTAG00000022989	21	14691425	15691425	14690052	14729722	FAM174B	family with sequence similarity 174 member B
ENSBTAG00000045559	21	14691425	15691425	14799049	14799274
ENSBTAG00000002528	26	39269451	40269451	39585658	39616179	EIF3A	eukaryotic translation initiation factor 3 subunit A
ENSBTAG00000002647	26	39269451	40269451	39976325	40017296	RGS10	regulator of G protein signaling 10
ENSBTAG00000004080	26	39269451	40269451	40041404	40060834	TIAL1	TIA1 cytotoxic granule associated RNA binding protein like 1
ENSBTAG00000007981	26	39269451	40269451	39702550	39930993	GRK5	G protein-coupled receptor kinase 5
ENSBTAG00000008729	26	39269451	40269451	39633701	39651266	FAM45A	family with sequence similarity 45 member A
ENSBTAG00000008730	26	39269451	40269451	39653449	39669981	SFXN4	sideroflexin 4
ENSBTAG00000008731	26	39269451	40269451	39672044	39681392	PRDX3	peroxiredoxin 3
ENSBTAG00000013641	26	39269451	40269451	40118556	40141989	BAG3	BCL2 associated athanogene 3
ENSBTAG00000022808	26	39269451	40269451	39292197	39356979	CACUL1	CDK2 associated cullin domain 1
ENSBTAG00000042224	26	39269451	40269451	39599915	39600044	SNORA19	Small nucleolar RNA SNORA19
ENSBTAG00000043641	26	39269451	40269451	39601061	39601190	SNORA19	Small nucleolar RNA SNORA19
